# Supplementary material for: Unsupervised Representation Learning for Proteochemometric Modeling
Source: Int J Mol Sci. 2021 Nov 28;22(23):12882. doi: 10.3390/ijms222312882 (PMC8657702; doi:10.3390/ijms222312882)
Supplement: Supplementary file 1 [file ijms-22-12882-s001.zip]

Archive with 1 entries (1 files):
- ijms-1443252-supplementary.xlsx
