# Supplementary material for: Unsupervised Representation Learning for Proteochemometric Modeling
Source: Int J Mol Sci. 2021 Nov 28;22(23):12882. doi: 10.3390/ijms222312882 (PMC8657702; doi:10.3390/ijms222312882)
Supplement: Supplementary file 1 [file ijms-22-12882-s001.zip › ijms-1443252-supplementary.xlsx]

## Sheet: Table S1, Random
Table S1: Performance on Random Splits for full model					tp = True Positives, fp = False Positives, fn = False Negatives, tn = True Negatives, test_bedroc = Boltzmann-Enhanced ROC, test_mcc = Matthews Correlation Coefficient
CDDD + UniRep
Fold	tp	fp	fn	tn	test_bedroc	test_mcc
0	14482	2720	2794	11474	0.978448	0.646349
1	14413	2609	2837	11611	0.980618	0.651215
2	14538	2766	2744	11422	0.976611	0.646359
3	14377	2666	2823	11604	0.982125	0.648472
4	14512	2719	2817	11422	0.980029	0.644764
5	14567	2848	2669	11386	0.978687	0.645815
6	14459	2794	2906	11311	0.978266	0.63411
7	14439	2788	2790	11453	0.97881	0.642283
8	14594	2746	2788	11342	0.977006	0.644507
9	14290	2639	2876	11665	0.980389	0.647146
CDDD + SeqVec
Fold	tp	fp	fn	tn	test_bedroc	test_mcc
0	13978	3313	3298	10881	0.968905	0.575745
1	13946	2999	3304	11221	0.973278	0.596554
2	14192	3003	3090	11185	0.971845	0.609219
3	14074	2875	3126	11395	0.97428	0.615941
4	14180	2965	3149	11176	0.973798	0.607922
5	13953	3234	3283	11000	0.963817	0.582152
6	14259	2884	3106	11221	0.975361	0.615821
7	14166	3010	3063	11231	0.972944	0.610663
8	7950	1939	9432	12149	0.933344	0.342494
9	13792	3011	3374	11293	0.966254	0.591856
CDDD + ESM
Fold	tp	fp	fn	tn	test_bedroc	test_mcc
0	14053	3111	3223	11083	0.970348	0.593861
1	14026	2898	3224	11322	0.9777	0.608212
2	14308	2800	2974	11388	0.97386	0.629911
3	14111	2824	3089	11446	0.975979	0.621616
4	14098	3110	3231	11031	0.96899	0.593173
5	14237	3010	2999	11224	0.974768	0.61458
6	14189	2912	3176	11193	0.977936	0.609668
7	14280	2907	2949	11334	0.974367	0.624549
8	14061	3168	3321	10920	0.970143	0.583496
9	14028	2893	3138	11411	0.972997	0.614144
MolBert + UniRep
Fold	tp	fp	fn	tn	test_bedroc	test_mcc
0	14505	2632	2771	11562	0.983008	0.653629
1	14523	2640	2727	11580	0.980715	0.655917
2	14518	2634	2764	11554	0.976629	0.653901
3	14424	2569	2776	11701	0.983367	0.657822
4	14522	2688	2807	11453	0.979063	0.647449
5	14608	2757	2628	11477	0.981708	0.654376
6	14501	2689	2864	11416	0.981388	0.64372
7	14523	2691	2706	11550	0.978221	0.653918
8	14656	2603	2726	11485	0.979094	0.65788
9	14469	2624	2697	11680	0.981333	0.659169
MolBert + SeqVec
Fold	tp	fp	fn	tn	test_bedroc	test_mcc
0	14159	3047	3117	11147	0.978324	0.604648
1	14038	3028	3212	11192	0.973667	0.600217
2	14265	2797	3017	11391	0.973455	0.627478
3	14232	2793	2968	11477	0.979436	0.631097
4	14319	2876	3010	11265	0.974888	0.622403
5	14142	3116	3094	11118	0.96921	0.601661
6	14308	2837	3057	11268	0.975821	0.621973
7	14264	2960	2965	11281	0.973352	0.620037
8	13284	3383	4098	10705	0.953184	0.522143
9	14071	2909	3095	11395	0.974923	0.615708
MolBert + ESM
Fold	tp	fp	fn	tn	test_bedroc	test_mcc
0	14209	2883	3067	11311	0.978513	0.618684
1	14263	2797	2987	11423	0.978162	0.629454
2	14403	2681	2879	11507	0.976893	0.643696
3	14147	2793	3053	11477	0.976678	0.62589
4	14397	2883	2932	11258	0.974748	0.626732
5	14443	2805	2793	11429	0.978567	0.640939
6	14385	2768	2980	11337	0.978403	0.631316
7	14317	2795	2912	11446	0.975147	0.634284
8	14246	2904	3136	11184	0.975426	0.612563
9	14262	2714	2904	11590	0.979794	0.64043
Handcrafted
Fold	tp	fp	fn	tn	test_bedroc	test_mcc
0	12165	5185	5111	9009	0.829233	0.339022
1	12068	5098	5182	9122	0.821616	0.340913
2	12215	5288	5067	8900	0.816312	0.334596
3	12125	5240	5075	9030	0.828138	0.33809
4	12098	5198	5231	8943	0.805267	0.330482
5	12133	5215	5103	9019	0.824511	0.337798
6	12372	5231	4993	8874	0.817882	0.342188
7	12139	5250	5090	8991	0.814393	0.336259
8	12289	5257	5093	8831	0.818998	0.334229
9	12187	5309	4979	8995	0.810954	0.339524

## Sheet: Table S2, LCCO
Table S2: Performance on LCCO Splits for full model					tp = True Positives, fp = False Positives, fn = False Negatives, tn = True Negatives, test_bedroc = Boltzmann-Enhanced ROC, test_mcc = Matthews Correlation Coefficient
CDDD + UniRep
Fold	tp	fp	fn	tn	test_bedroc	test_mcc
0	8913	2923	4035	5435	0.929696	0.33275
1	14730	4103	5701	15534	0.928229	0.512843
2	9670	3287	5779	21419	0.905605	0.512952
3	12329	3329	3993	8915	0.936448	0.480754
4	11496	2733	2489	5729	0.953508	0.502044
5	21051	4759	5243	11682	0.958597	0.508482
6	13095	3022	3382	6222	0.95818	0.464075
7	14968	3383	3074	8669	0.962522	0.551393
8	12278	3265	4485	13728	0.938983	0.541994
9	11684	3141	4460	10574	0.94163	0.493089
CDDD + SeqVec
Fold	tp	fp	fn	tn	test_bedroc	test_mcc
0	9188	2993	3760	5365	0.898988	0.34684
1	14449	4009	5982	15628	0.928205	0.504519
2	9221	3208	6228	21498	0.885266	0.491502
3	12627	3663	3695	8581	0.926995	0.474298
4	11602	2887	2383	5575	0.943982	0.494823
5	20714	6131	5580	10310	0.944118	0.417654
6	12727	3025	3750	6219	0.942419	0.438432
7	14913	3517	3129	8535	0.96101	0.537822
8	12345	3218	4418	13775	0.937052	0.548727
9	11584	2998	4560	10717	0.936897	0.49743
CDDD + ESM
Fold	tp	fp	fn	tn	test_bedroc	test_mcc
0	9128	2909	3820	5449	0.911688	0.351522
1	14239	4017	6192	15620	0.921339	0.494222
2	9421	3184	6028	21522	0.882452	0.504206
3	12256	3416	4066	8828	0.917058	0.469286
4	11560	3032	2425	5430	0.940792	0.475833
5	21192	4838	5102	11603	0.962656	0.510207
6	12895	2912	3582	6332	0.942432	0.460984
7	14923	3433	3119	8619	0.960825	0.544762
8	12091	3222	4672	13771	0.927467	0.533972
9	11516	3030	4628	10685	0.931037	0.490934
MolBert + UniRep
Fold	tp	fp	fn	tn	test_bedroc	test_mcc
0	8527	2318	4421	6040	0.916497	0.372327
1	14532	4006	5899	15631	0.931693	0.50859
2	9913	3178	5536	21528	0.910531	0.532487
3	12599	3402	3723	8842	0.940077	0.492569
4	11423	2573	2562	5889	0.952628	0.51287
5	21151	4653	5143	11788	0.953778	0.518647
6	13109	2864	3368	6380	0.9576	0.480452
7	14802	3199	3240	8853	0.969399	0.554675
8	12662	3290	4101	13703	0.945504	0.562579
9	11694	2858	4450	10857	0.956879	0.514425
MolBert + SeqVec
Fold	tp	fp	fn	tn	test_bedroc	test_mcc
0	8920	2630	4028	5728	0.915085	0.366756
1	14443	3868	5988	15769	0.935242	0.511737
2	9151	3143	6298	21563	0.901632	0.490989
3	12663	3553	3659	8691	0.938184	0.48513
4	11718	2875	2267	5587	0.949578	0.506179
5	20533	5988	5761	10453	0.942868	0.417796
6	12871	3047	3606	6197	0.948703	0.4461
7	15001	3343	3041	8709	0.961198	0.556504
8	12492	3055	4271	13938	0.935525	0.567186
9	11879	2982	4265	10733	0.954548	0.516676
MolBert + ESM
Fold	tp	fp	fn	tn	test_bedroc	test_mcc
0	8726	2529	4222	5829	0.888376	0.363203
1	14306	3859	6125	15778	0.9342	0.505801
2	9618	3090	5831	21616	0.908573	0.520419
3	12555	3496	3767	8748	0.932155	0.482436
4	11716	2993	2269	5469	0.948399	0.49358
5	21158	4808	5136	11633	0.960627	0.51039
6	13055	2693	3422	6551	0.947887	0.493372
7	14908	3268	3134	8784	0.963008	0.556186
8	12161	3141	4602	13852	0.929922	0.542986
9	11799	2887	4345	10828	0.95372	0.518705
Handcrafted
Fold	tp	fp	fn	tn	test_bedroc	test_mcc
0	8250	3333	4698	5025	0.767192	0.233679
1	12878	6746	7553	12891	0.767294	0.286785
2	9157	8079	6292	16627	0.615615	0.261191
3	10182	4478	6140	7766	0.796077	0.255536
4	9479	3090	4506	5372	0.829876	0.305226
5	19213	7311	7081	9130	0.815552	0.286788
6	11650	4154	4827	5090	0.827265	0.254018
7	11992	4640	6050	7412	0.811399	0.27561
8	10882	5900	5881	11093	0.774247	0.301964
9	10723	5059	5421	8656	0.778024	0.294846

## Sheet: Table S3, LPO
Table S3: Performance on LPO Splits for full model					tp = True Positives, fp = False Positives, fn = False Negatives, tn = True Negatives, test_bedroc = Boltzmann-Enhanced ROC, test_mcc = Matthews Correlation Coefficient
CDDD + UniRep
Fold	tp	fp	fn	tn	test_bedroc	test_mcc
0	9804	4257	7347	12917	0.868107	0.329173
1	9538	4416	8412	10478	0.767135	0.236537
2	10549	3861	6967	10735	0.856172	0.338107
3	10510	4461	6135	10730	0.82106	0.338006
4	12071	4150	6785	8377	0.882692	0.302709
5	10325	3877	7233	9484	0.887088	0.296102
6	8970	3814	7263	10698	0.873264	0.293498
7	9509	3710	7067	10179	0.790633	0.308051
8	8164	3104	7907	11019	0.854291	0.297334
9	12098	3717	6201	7868	0.866394	0.332151
CDDD + SeqVec
Fold	tp	fp	fn	tn	test_bedroc	test_mcc
0	10563	4818	6588	12356	0.825388	0.337163
1	11390	5368	6560	9526	0.754624	0.272995
2	11120	3975	6396	10621	0.879078	0.36166
3	10785	4524	5860	10667	0.842192	0.350025
4	12453	4470	6403	8057	0.884858	0.298279
5	10438	3994	7120	9367	0.900619	0.29347
6	9481	3771	6752	10741	0.866572	0.326819
7	9302	3531	7274	10358	0.8153	0.309612
8	8584	3012	7487	11111	0.870743	0.329165
9	12518	3817	5781	7768	0.874593	0.347049
CDDD + ESM
Fold	tp	fp	fn	tn	test_bedroc	test_mcc
0	10576	4894	6575	12280	0.866756	0.333299
1	17858	14709	92	185	0.562079	0.0397173
2	11035	4219	6481	10377	0.899866	0.339956
3	11350	4842	5295	10349	0.828143	0.36282
4	12796	4562	6060	7965	0.887207	0.309735
5	11523	4567	6035	8794	0.871623	0.311815
6	8704	3729	7529	10783	0.854785	0.284035
7	9499	3625	7077	10264	0.833045	0.313865
8	8803	3315	7268	10808	0.849191	0.318646
9	12572	3737	5727	7848	0.883202	0.356638
MolBert + UniRep
Fold	tp	fp	fn	tn	test_bedroc	test_mcc
0	9835	4578	7316	12596	0.85253	0.310886
1	9876	4417	8074	10477	0.754605	0.254682
2	10633	3977	6883	10619	0.862481	0.334546
3	10341	4294	6304	10897	0.825863	0.339351
4	12009	3919	6847	8608	0.868857	0.317414
5	10276	3761	7282	9600	0.897014	0.30224
6	8713	3480	7520	11032	0.866777	0.303032
7	9798	3819	6778	10070	0.801094	0.316684
8	8090	2916	7981	11207	0.860189	0.307818
9	12080	3670	6219	7915	0.880683	0.335069
MolBert + SeqVec
Fold	tp	fp	fn	tn	test_bedroc	test_mcc
0	10606	6227	6545	10947	0.764071	0.255854
1	10845	5138	7105	9756	0.757768	0.258175
2	11785	4467	5731	10129	0.872292	0.365278
3	10274	4389	6371	10802	0.812422	0.329003
4	12600	4310	6256	8217	0.8902	0.318467
5	10524	3988	7034	9373	0.888946	0.298681
6	8921	3416	7312	11096	0.885233	0.319976
7	9741	3754	6835	10135	0.810732	0.318211
8	8611	3438	7460	10685	0.848735	0.297903
9	12572	3832	5727	7753	0.884748	0.348826
MolBert + ESM
Fold	tp	fp	fn	tn	test_bedroc	test_mcc
0	10420	4467	6731	12707	0.855663	0.350537
1	77	157	17873	14737	0.568729	-0.0370029
2	11030	4431	6486	10165	0.878994	0.325006
3	10779	4621	5866	10570	0.83225	0.343212
4	12631	4250	6225	8277	0.881203	0.324741
5	11410	4379	6148	8982	0.856036	0.319193
6	8816	3582	7417	10930	0.865544	0.301494
7	9769	3730	6807	10159	0.825691	0.321628
8	8842	3308	7229	10815	0.866412	0.321482
9	12797	3723	5502	7862	0.888367	0.370373
Handcrafted
Fold	tp	fp	fn	tn	test_bedroc	test_mcc
0	9785	5580	7366	11594	0.688641	0.246969
1	7845	5056	10105	9838	0.631693	0.0994718
2	7759	5634	9757	8962	0.557773	0.0575311
3	7121	4651	9524	10540	0.628509	0.125865
4	11049	5728	7807	6799	0.651507	0.126373
5	11548	6661	6010	6700	0.769905	0.160247
6	6308	4300	9925	10212	0.674049	0.0969122
7	8501	5467	8075	8422	0.641331	0.119176
8	6675	4296	9396	9827	0.656025	0.115318
9	12238	5782	6061	5803	0.7065	0.168972

## Sheet: Table S4, No-Int Random
Table S4: Performance on Random Splits for No-Interaction Terms model					tp = True Positives, fp = False Positives, fn = False Negatives, tn = True Negatives, test_bedroc = Boltzmann-Enhanced ROC, test_mcc = Matthews Correlation Coefficient
CDDD + UniRep
Fold	tp	fp	fn	tn	test_bedroc	test_mcc
0	13841	3284	3435	10910	0.959287	0.56929
1	13857	3368	3393	10852	0.960879	0.566368
2	13737	3315	3545	10873	0.957212	0.560473
3	13770	3272	3430	10998	0.958856	0.57078
4	13904	3344	3425	10797	0.955915	0.565589
5	13827	3388	3409	10846	0.953172	0.564123
6	13857	3415	3508	10690	0.961728	0.555538
7	13734	3316	3495	10925	0.956249	0.563718
8	13909	3305	3473	10783	0.960612	0.564993
9	13730	3369	3436	10935	0.960516	0.564093
CDDD + SeqVec
Fold	tp	fp	fn	tn	test_bedroc	test_mcc
0	13784	3468	3492	10726	0.956328	0.553458
1	13803	3522	3447	10698	0.961165	0.552757
2	13789	3428	3493	10760	0.955689	0.556046
3	13753	3379	3447	10891	0.959109	0.56258
4	13833	3485	3496	10656	0.959167	0.551771
5	13754	3558	3482	10676	0.954178	0.548278
6	13620	3354	3745	10751	0.957632	0.545301
7	13663	3435	3566	10806	0.958659	0.551398
8	13299	3648	4083	10440	0.954467	0.504878
9	13546	3363	3620	10941	0.958832	0.553255
CDDD + ESM
Fold	tp	fp	fn	tn	test_bedroc	test_mcc
0	13745	3363	3531	10831	0.957436	0.558124
1	13748	3302	3502	10918	0.959732	0.564127
2	13796	3376	3486	10812	0.956786	0.559965
3	13623	3387	3577	10883	0.957453	0.554096
4	13885	3459	3444	10682	0.960363	0.556705
5	13702	3369	3534	10865	0.953284	0.557745
6	13775	3418	3590	10687	0.96148	0.550341
7	13749	3427	3480	10814	0.957322	0.557195
8	13710	3342	3672	10746	0.957872	0.550426
9	13702	3365	3464	10939	0.960558	0.562644
MolBert + UniRep
Fold	tp	fp	fn	tn	test_bedroc	test_mcc
0	13974	3329	3302	10865	0.963192	0.57443
1	13992	3231	3258	10989	0.965557	0.583819
2	13963	3321	3319	10867	0.959957	0.573887
3	13854	3267	3346	11003	0.966115	0.576259
4	14014	3327	3315	10814	0.964174	0.573474
5	14022	3339	3214	10895	0.958932	0.579412
6	13908	3437	3457	10668	0.962649	0.557175
7	13846	3335	3383	10906	0.958667	0.569298
8	14008	3222	3374	10866	0.961679	0.576624
9	13796	3219	3370	11085	0.966093	0.578158
MolBert + SeqVec
Fold	tp	fp	fn	tn	test_bedroc	test_mcc
0	13758	3425	3518	10769	0.963887	0.554751
1	13884	3411	3366	10809	0.966242	0.565156
2	13881	3269	3401	10919	0.962171	0.572344
3	13866	3327	3334	10943	0.966169	0.572992
4	13947	3408	3382	10733	0.96373	0.563931
5	13949	3518	3287	10716	0.958052	0.562997
6	13769	3322	3596	10783	0.96376	0.556469
7	13768	3372	3461	10869	0.962424	0.562041
8	13281	3657	4101	10431	0.953861	0.503185
9	13776	3376	3390	10928	0.965934	0.566453
MolBert + ESM
Fold	tp	fp	fn	tn	test_bedroc	test_mcc
0	13886	3362	3390	10832	0.962236	0.566815
1	13841	3282	3409	10938	0.965895	0.571146
2	14016	3378	3266	10810	0.962564	0.573349
3	13875	3380	3325	10890	0.965872	0.570016
4	13936	3404	3393	10737	0.964037	0.563523
5	13894	3324	3342	10910	0.958038	0.572515
6	13776	3361	3589	10744	0.961324	0.554254
7	13827	3388	3402	10853	0.962257	0.56459
8	13959	3358	3423	10730	0.960151	0.564471
9	13718	3316	3448	10988	0.96539	0.566899
Handcrafted
Fold	tp	fp	fn	tn	test_bedroc	test_mcc
0	12086	5380	5190	8814	0.802091	0.320957
1	11853	5309	5397	8911	0.791024	0.313618
2	12010	5341	5272	8847	0.788653	0.31864
3	11845	5308	5355	8962	0.790518	0.316606
4	11874	5290	5455	8851	0.781833	0.310804
5	11821	5336	5415	8898	0.791629	0.310809
6	11880	5351	5485	8754	0.79197	0.304505
7	11855	5333	5374	8908	0.787325	0.313525
8	11907	5296	5475	8792	0.788241	0.308745
9	11857	5393	5309	8911	0.768989	0.313857

## Sheet: Table S5, No-Int LCCO
Table S5: Performance on LCCO Splits for No-Int model					tp = True Positives, fp = False Positives, fn = False Negatives, tn = True Negatives, test_bedroc = Boltzmann-Enhanced ROC, test_mcc = Matthews Correlation Coefficient
CDDD + UniRep
Fold	tp	fp	fn	tn	test_bedroc	test_mcc
0	9438	3414	3510	4944	0.875314	0.319808
1	13839	4628	6592	15009	0.881819	0.442946
2	8720	3626	6729	21080	0.857557	0.440383
3	12071	3742	4251	8502	0.894432	0.431976
4	11373	3194	2612	5268	0.919674	0.442469
5	20966	5929	5328	10512	0.933467	0.439954
6	12637	3579	3840	5665	0.918727	0.377529
7	14302	4267	3740	7785	0.913319	0.442163
8	11924	3997	4839	12996	0.901241	0.47687
9	11217	3702	4927	10013	0.911482	0.423478
CDDD + SeqVec
Fold	tp	fp	fn	tn	test_bedroc	test_mcc
0	9118	3387	3830	4971	0.86979	0.296455
1	13804	4715	6627	14922	0.874075	0.436697
2	8853	3755	6596	20951	0.85612	0.441402
3	11970	3852	4352	8392	0.883253	0.416901
4	11323	3245	2662	5217	0.908115	0.432732
5	20808	6445	5486	9996	0.926369	0.404229
6	12300	3602	4177	5642	0.902466	0.352435
7	14317	4254	3725	7798	0.914636	0.444103
8	11920	4125	4843	12868	0.891697	0.468903
9	11093	3710	5051	10005	0.916799	0.415256
CDDD + ESM
Fold	tp	fp	fn	tn	test_bedroc	test_mcc
0	8968	3182	3980	5176	0.881263	0.307632
1	13857	4881	6574	14756	0.876401	0.43049
2	8752	3654	6697	21052	0.856411	0.440779
3	11871	3830	4451	8414	0.894325	0.412286
4	11367	3268	2618	5194	0.901445	0.434024
5	20916	5921	5378	10520	0.935991	0.438201
6	12495	3566	3982	5678	0.903984	0.369145
7	14209	4149	3833	7903	0.907891	0.445338
8	12058	4310	4705	12683	0.89579	0.46589
9	11292	3864	4852	9851	0.909277	0.416383
MolBert + UniRep
Fold	tp	fp	fn	tn	test_bedroc	test_mcc
0	8728	2727	4220	5631	0.878325	0.340606
1	13936	4698	6495	14939	0.888378	0.443857
2	9083	3707	6366	20999	0.86606	0.457281
3	12479	3943	3843	8301	0.912698	0.442979
4	11612	3170	2373	5292	0.925958	0.465721
5	20837	5697	5457	10744	0.947646	0.447205
6	12904	3638	3573	5606	0.917967	0.390208
7	14509	4160	3533	7892	0.902463	0.463451
8	12075	3823	4688	13170	0.91446	0.496187
9	11510	3623	4634	10092	0.92207	0.447349
MolBert + SeqVec
Fold	tp	fp	fn	tn	test_bedroc	test_mcc
0	8761	2987	4187	5371	0.878052	0.313411
1	14054	4651	6377	14986	0.888995	0.451934
2	9206	3930	6243	20776	0.858854	0.452995
3	12278	3925	4044	8319	0.91235	0.431163
4	11671	3222	2314	5240	0.919987	0.465403
5	20662	6064	5632	10377	0.937242	0.419132
6	12565	3740	3912	5504	0.914297	0.356573
7	14676	4224	3366	7828	0.915674	0.469339
8	12099	3846	4664	13147	0.910474	0.496187
9	11391	3597	4753	10118	0.923012	0.441854
MolBert + ESM
Fold	tp	fp	fn	tn	test_bedroc	test_mcc
0	8560	2734	4388	5624	0.887511	0.326744
1	14126	4743	6305	14894	0.886158	0.450541
2	8960	3684	6489	21022	0.868043	0.451327
3	12386	4019	3936	8225	0.91335	0.430983
4	11861	3449	2124	5013	0.912972	0.458463
5	20865	5746	5429	10695	0.944211	0.4457
6	12755	3696	3722	5548	0.926952	0.374052
7	14677	4215	3365	7837	0.920084	0.470083
8	12079	3983	4684	13010	0.903664	0.486742
9	11360	3486	4784	10229	0.920091	0.44801
Handcrafted
Fold	tp	fp	fn	tn	test_bedroc	test_mcc
0	8064	3273	4884	5085	0.760652	0.226236
1	12822	7230	7609	12407	0.727054	0.259342
2	9014	8458	6435	16248	0.603607	0.236628
3	10241	4618	6081	7626	0.763785	0.247909
4	9475	3152	4510	5310	0.819889	0.297985
5	18480	7302	7814	9139	0.790436	0.257269
6	11667	4245	4810	4999	0.807852	0.245839
7	11730	4589	6312	7463	0.783687	0.264941
8	10897	6071	5866	10922	0.731542	0.292795
9	10512	5240	5632	8475	0.744653	0.268592

## Sheet: Table S6, No-Int LPO
Table S6: Performance on LPO Splits for No-Int model					tp = True Positives, fp = False Positives, fn = False Negatives, tn = True Negatives, test_bedroc = Boltzmann-Enhanced ROC, test_mcc = Matthews Correlation Coefficient
CDDD + UniRep
Fold	tp	fp	fn	tn	test_bedroc	test_mcc
0	9791	4850	7360	12324	0.787881	0.291631
1	9762	5144	8188	9750	0.627288	0.198456
2	10424	4416	7092	10180	0.79396	0.292192
3	10790	4951	5855	10240	0.787001	0.32201
4	12133	4121	6723	8406	0.843954	0.308223
5	10801	4796	6757	8565	0.833695	0.253845
6	9555	4480	6678	10032	0.78076	0.280531
7	9795	4219	6781	9670	0.786873	0.28695
8	8562	3638	7509	10485	0.831145	0.279793
9	12163	4136	6136	7449	0.875533	0.301046
CDDD + SeqVec
Fold	tp	fp	fn	tn	test_bedroc	test_mcc
0	11018	6732	6133	10442	0.728671	0.25057
1	10830	5391	7120	9503	0.634277	0.240356
2	10824	4601	6692	9995	0.788424	0.301705
3	10745	5265	5900	9926	0.790855	0.298645
4	12489	4547	6367	7980	0.833319	0.294291
5	11033	4701	6525	8660	0.845052	0.274013
6	10219	4680	6014	9832	0.795901	0.306693
7	9837	4233	6739	9656	0.801692	0.288391
8	9278	3894	6793	10229	0.844888	0.303441
9	12167	4063	6132	7522	0.879059	0.307299
CDDD + ESM
Fold	tp	fp	fn	tn	test_bedroc	test_mcc
0	10725	5988	6426	11186	0.73533	0.276756
1	9909	5349	8041	9545	0.611403	0.192543
2	10459	4510	7057	10086	0.785944	0.287589
3	10476	4885	6169	10306	0.771544	0.307673
4	12575	4468	6281	8059	0.832247	0.304986
5	11506	4961	6052	8400	0.844712	0.28198
6	9858	4545	6375	9967	0.802676	0.294217
7	10074	4354	6502	9535	0.798716	0.293524
8	9608	3958	6463	10165	0.849478	0.318576
9	12457	4203	5842	7382	0.875177	0.311891
MolBert + UniRep
Fold	tp	fp	fn	tn	test_bedroc	test_mcc
0	9692	4593	7459	12581	0.784365	0.301933
1	9548	4936	8402	9958	0.648889	0.201048
2	10525	4469	6991	10127	0.806715	0.294123
3	10782	4991	5863	10200	0.803657	0.318892
4	12042	3992	6814	8535	0.858478	0.313459
5	10763	4552	6795	8809	0.833232	0.269795
6	9597	4534	6636	9978	0.811033	0.279247
7	9538	4151	7038	9738	0.810006	0.276888
8	8354	3551	7717	10572	0.82346	0.27402
9	11821	3871	6478	7714	0.850417	0.304264
MolBert + SeqVec
Fold	tp	fp	fn	tn	test_bedroc	test_mcc
0	10641	6332	6510	10842	0.717332	0.251749
1	10319	5066	7631	9828	0.652307	0.234187
2	10936	4748	6580	9848	0.800615	0.29789
3	10927	5277	5718	9914	0.771797	0.308824
4	12363	4340	6493	8187	0.85122	0.30348
5	11035	4470	6523	8891	0.844047	0.291213
6	10153	4758	6080	9754	0.827948	0.297255
7	9584	4058	6992	9831	0.814084	0.286463
8	9282	3803	6789	10320	0.848225	0.310412
9	12313	4003	5986	7582	0.866738	0.320334
MolBert + ESM
Fold	tp	fp	fn	tn	test_bedroc	test_mcc
0	10573	5715	6578	11459	0.748109	0.284064
1	9589	5080	8361	9814	0.644321	0.193396
2	10699	4516	6817	10080	0.794262	0.300577
3	10853	4977	5792	10214	0.787297	0.324066
4	12777	4457	6079	8070	0.846689	0.31674
5	11383	4738	6175	8623	0.840913	0.291243
6	9950	4567	6283	9945	0.840694	0.298238
7	9962	4427	6614	9462	0.80834	0.28158
8	9528	4017	6543	10106	0.841512	0.309436
9	12539	4124	5760	7461	0.844841	0.322983
Handcrafted
Fold	tp	fp	fn	tn	test_bedroc	test_mcc
0	10194	8381	6957	8793	0.617382	0.106725
1	8379	5369	9571	9525	0.609898	0.107287
2	8491	6259	9025	8337	0.594629	0.0558941
3	7183	4603	9462	10588	0.671311	0.132956
4	12089	6565	6767	5962	0.698487	0.116749
5	11229	6786	6329	6575	0.77762	0.132242
6	7329	5537	8904	8975	0.627849	0.0707789
7	8340	5893	8236	7996	0.606293	0.0787068
8	7225	5324	8846	8799	0.60347	0.0734969
9	11911	5668	6388	5917	0.741332	0.160036
